# Supplementary material for: Phytochemical Profile and Anticancer Potential of Helichrysum arenarium Extracts on Glioblastoma, Bladder Cancer, and Breast Cancer Cells
Source: Pharmaceuticals (Basel). 2025 Jan 22;18(2):144. doi: 10.3390/ph18020144 (PMC11859872; doi:10.3390/ph18020144)
Supplement: Supplementary file 1 [file pharmaceuticals-18-00144-s001.zip]

Archive with 1 entries (1 files):
- pharmaceuticals-3412281-supplementary.pdf
